# Supplementary material for: Developing a community-based nursing and midwifery career pathway – A narrative systematic review
Source: PLoS One. 2019 Mar 28;14(3):e0211160. doi: 10.1371/journal.pone.0211160 (PMC6438448; doi:10.1371/journal.pone.0211160)
Supplement: S1 Fig — (ZIP) [file pone.0211160.s002.zip]

Archive with 1 entries (1 files):
- Fig 4 Summary of Themes.docx
